# Supplementary material for: Electrochemical Method for Ease Determination of Sodium Diclofenac Trace Levels in Water Using Graphene—Multi-Walled Carbon Nanotubes Paste Electrode
Source: Int J Environ Res Public Health. 2021 Dec 21;19(1):29. doi: 10.3390/ijerph19010029 (PMC8750901; doi:10.3390/ijerph19010029)
Supplement: Supplementary file 1 [file ijerph-19-00029-s001.zip]

Archive with 1 entries (1 files):
- ijerph-1475144-supplementary.pdf
